# Supplementary material for: A Urine-Based Liquid Biopsy Method for Detection of Upper Tract Urinary Carcinoma
Source: Front Oncol. 2021 Feb 9;10:597486. doi: 10.3389/fonc.2020.597486 (PMC7901537; doi:10.3389/fonc.2020.597486)
Supplement: Supplementary file 1 [file Table_1.xlsx]

## Sheet: Sheet1
												Gene(Freq.max%)										(ct value)
CaseGroup	SampleID	CaseID	Gender	Age	SampleType	Diagnosis	Grade	MuscleInvasive	FISH	DNA(ng)	QualityControl	AKT1	ERBB2	FGFR3	HRAS	KRAS	PIK3CA	SF3B1	TERT	TP53	U2AF1	ONECUT2
UTUC+	RF529TU2	RF529	M	64	Urine	carcinoma of renal pelvic	Low	No	Neg	840	Pass			0.40197			0.01838		0.2177			2.4
UTUC+	RF530TU2	RF530	F	53	Urine	carcinoma of renal pelvic	High	Yes	Pos	5160	Pass											3.44
UTUC+	RF531TU2	RF531	M	81	Urine	carcinoma of renal pelvic	Low	No	Pos	1568	Pass			0.12791			0.0384		0.0774			5.41
UTUC+	RF533TU2	RF533	M	87	Urine	carcinoma of renal pelvic	High	Yes	Neg	3600	Pass											-0.38
UTUC+	RF534TU2	RF534	M	58	Urine	carcinoma of renal pelvic	Low	No	Neg	2040	Pass			0.51634					0.53432			-0.92
UTUC+	RF535TU2	RF535	M	72	Urine	carcinoma of ureter	High	Yes	Neg	10640	Pass								0.0606			5.83
UTUC+	RF963TU2	RF963	M	79	Urine	carcinoma of renal pelvic	Low	No	Neg	101	Pass								0.4149			4.54
UTUC+	RF963TW1	RF963	M	79	Tissue	carcinoma of renal pelvic	Low	No	Neg	42200	Pass								0.83988			13.62
UTUC+	RF967TU2	RF967	F	80	Urine	carcinoma of renal pelvic	High	No	Pos	6300	Pass				0.3564				0.3754			-1.2
UTUC+	RF967TW1	RF967	F	80	Tissue	carcinoma of renal pelvic	High	No	Pos	42750	Pass				0.469256				0.84143			-1.36
UTUC+	RG102TU2	RG102	M	77	Urine	carcinoma of renal pelvic	High	Yes	Pos	8650	Pass											1.28
UTUC+	RG108TU2	RG108	F	65	Urine	carcinoma of ureter	Low	No	Neg	1080	Pass											6.05
UTUC-	RG116TU1	RG116	M	46	Urine	ureteral inflammation	NA	NA	NA	174	Pass											13.46
UTUC-	RG116TW1	RG116	M	46	Tissue	ureteral inflammation	NA	NA	NA	6600	Pass											11.43
UTUC+	RG161TU1	RG161	M	60	Urine	carcinoma of ureter	High	Yes	Neg	1770	Pass									0.27214		4.02
UTUC-	RG167TU2	RG167	F	62	Urine	ureteral inflammation	NA	NA	Neg	2230	Pass											15.54
UTUC+	RG168TU4	RG168	M	58	Urine	carcinoma of ureter	Low	No	Neg	880	Pass			0.23922			0.0843		0.1001			2.19
UTUC+	RG171TU2	RG171	F	52	Urine	carcinoma of renal pelvic	Low	No	Pos	NA	Fail
UTUC+	RG174TU2	RG174	F	70	Urine	carcinoma of renal pelvic	High	Yes	Neg	17500	Pass								0.3078			-1.44
UTUC+	RG176TU2	RG176	M	78	Urine	carcinoma of renal pelvic	High	Yes	Pos	378	Pass			0.25984					0.2371			0.33
UTUC+	RG176TW1	RG176	M	78	Tissue	carcinoma of renal pelvic	High	No	Pos	44800	Pass			0.492754					0.90828			0.19
UTUC+	RG180TU2	RG180	F	88	Urine	carcinoma of renal pelvic	Low	No	Neg	855	Pass	0.01188										-1
UTUC+	RG180TW1	RG180	F	88	Tissue	carcinoma of renal pelvic	Low	No	Neg	6480	Pass											-1.88
UTUC+	RG228TU2	RG228	M	32	Urine	carcinoma of renal pelvic	High	No	Neg	47.8	Pass				0.45369				0.0833			40
UTUC+	RG228TW1	RG228	M	32	Tissue	carcinoma of renal pelvic	High	No	Neg	18800	Pass				0.865788				0.89187			0.61
UTUC+	RG235TU2	RG235	M	78	Urine	carcinoma of ureter	High	No	Pos	418	Pass									0.17285		1.09
UTUC-	RG239TU2	RG239	M	45	Urine	ureteral inflammation	NA	NA	NA	379	Pass											16.88
UTUC-	RG239TW1	RG239	M	45	Tissue	ureteral inflammation	NA	NA	NA	3500	Pass											7.58
UTUC+	RG322TU1	RG322	M	56	Urine	carcinoma of renal pelvic	High	NA	NA	7.3	Fail
UTUC+	RG334TU1	RG334	M	26	Urine	carcinoma of renal pelvic	High	Yes	Pos	1020	Pass									0.03109		4.49
UTUC+	RG334TW1	RG334	M	26	Tissue	carcinoma of renal pelvic	High	Yes	NA	23400	Pass									0.0743461		2.7
UTUC+	RG340TU2	RG340	F	71	Urine	carcinoma of ureter	High	Yes	Neg	213	Pass								0.2992			2.5
UTUC-	RG342TU2	RG342	M	57	Urine	ureteral inflammation	NA	NA	Neg	170	Pass			0.02966			0.26316		0.4332			0.07
UTUC+	RG343TU2	RG343	M	76	Urine	carcinoma of renal pelvic	Low	Yes	Neg	14300	Pass											7.66
UTUC-	RG348TU2	RG348	M	62	Urine	renal pelvic cyst	NA	NA	Neg	2570	Pass											14.98
UTUC+	RG353TU2	RG353	F	73	Urine	carcinoma of ureter	Low	Yes	Neg	437	Pass			0.0176		0.06832					0.02721	1.31
UTUC+	RG354TU2	RG354	F	76	Urine	carcinoma of ureter	High	No	Pos	785	Pass			0.71611					0.46382			-0.52
UTUC+	RG354TW1	RG354	F	76	Tissue	carcinoma of ureter	High	No	Pos	13200	Pass			0.486486					0.790617			-1.44
UTUC+	RG399TU1	RG399	M	83	Urine	carcinoma of renal pelvic	High	NA	NA	15700	Pass			0.92998					0.2826	0.59227		-1.73
UTUC+	RG399TW1	RG399	M	83	Tissue	carcinoma of renal pelvic	High	NA	NA	20000	Pass			0.856848					0.748856	0.705305		-1.03
UTUC+	RG404TU1	RG404	M	71	Urine	carcinoma of renal pelvic	High	Yes	NA	5800	Pass											-1.3
UTUC+	RG404TW1	RG404	M	71	Tissue	carcinoma of renal pelvic	High	Yes	NA	23000	Pass											-1.41
UTUC+	RG409TU1	RG409	M	71	Urine	carcinoma of renal pelvic	High	NA	NA	5500	Pass			0.65372					0.4117			-1.53
UTUC+	RG416TU2	RG416	M	64	Urine	carcinoma of ureter	High	Yes	Pos	4160	Pass									0.91467		-1.26
UTUC+	RG428TU2	RG428	F	61	Urine	carcinoma of renal pelvic	Low	No	Pos	2500	Pass			0.11111					0.11181			1.47
UTUC+	RG534TU1	RG534	M	69	Urine	carcinoma of renal pelvic	High	Yes	NA	1160	Pass								0.11831			3.51
UTUC+	RG539TU2	RG539	M	53	Urine	carcinoma of renal pelvic	Low	No	Neg	2760	Pass											13.98
UTUC+	RG539TW1	RG539	M	53	Tissue	carcinoma of renal pelvic	Low	No	Neg	NA	Fail
UTUC+	RG544TU2	RG544	F	66	Urine	carcinoma of renal pelvic	Low	No	Neg	3740	Pass				0.47113				0.3674			-1.86
UTUC+	RG559TU1	RG559	M	70	Urine	carcinoma of renal pelvic	NA	NA	Neg	12.5	Fail
UTUC+	RG650TU1	RG650	F	70	Urine	carcinoma of ureter	High	No	Neg	7050	Pass											9.19
UTUC+	RG651TU1	RG651	M	56	Urine	carcinoma of ureter	High	Yes	NA	525	Pass		0.00838									1.24
UTUC+	RG653TU1	RG653	M	61	Urine	carcinoma of ureter	High	Yes	Neg	158	Pass											7.04
UTUC-	RG654TU1	RG654	M	56	Urine	ureteral calculus	NA	NA	NA	900	Pass											14.65
UTUC-	RG655TU1	RG655	F	44	Urine	pelvic calculus	NA	NA	NA	1770	Pass											12.17
UTUC+	RG656TU1	RG656	M	71	Urine	carcinoma of ureter	High	Yes	Pos	3220	Pass											-0.2
UTUC+	RG657TU1	RG657	F	57	Urine	carcinoma of ureter	High	Yes	Pos	4680	Pass									0.18648		1.27
UTUC-	RG658TU1	RG658	M	53	Urine	pelvic calculus	NA	NA	NA	4340	Pass											40
UTUC+	RG659TU1	RG659	M	50	Urine	carcinoma of ureter	High	Yes	Pos	2730	Pass									0.51882		4.59
UTUC+	RG660TU1	RG660	M	73	Urine	carcinoma of renal pelvic	High	Yes	NA	456	Pass											40
UTUC-	RG661TU1	RG661	M	58	Urine	ureteral calculus	NA	NA	NA	750	Pass											15.29
UTUC-	RG662TU1	RG662	M	62	Urine	benign prostatic hyperplasia	NA	NA	NA	58.5	Pass											40
UTUC-	RG663TU1	RG663	M	64	Urine	benign prostatic hyperplasia	NA	NA	NA	80	Pass											40
UTUC-	RG666TU1	RG666	M	30	Urine	pelvic calculus	NA	NA	NA	1320	Pass											14.8
UTUC+	RG667TU1	RG667	M	73	Urine	carcinoma of ureter	Low	Yes	NA	1140	Pass											14.51
UTUC+	RG685TU1	RG685	M	55	Urine	carcinoma of renal pelvic	High	Yes	NA	27400	Pass								0.03486	0.0421		3.63
UTUC+	RG691TU1	RG691	F	62	Urine	carcinoma of ureter	Low	Yes	NA	3010	Pass											7.47
UTUC+	RG694TU1	RG694	F	73	Urine	carcinoma of renal pelvic	High	Yes	Pos	194.4	Pass											7.78
UTUC-	RG695TU1	RG695	M	65	Urine	benign prostatic hyperplasia	NA	NA	NA	50400	Pass											13.61
UTUC-	RG696TU1	RG696	M	37	Urine	ureteral calculus	NA	NA	NA	18900	Pass											14.39
UTUC-	RG698TU1	RG698	M	79	Urine	benign prostatic hyperplasia	NA	NA	NA	536.4	Pass											12.43
UTUC-	RG699TU1	RG699	M	82	Urine	ureteral inflammation	NA	NA	Neg	4032	Pass											15.08
UTUC-	RG700TU1	RG700	M	69	Urine	benign prostatic hyperplasia	NA	NA	NA	210.6	Pass											13.54
UTUC-	RG701TU1	RG701	M	56	Urine	ureteral calculus	NA	NA	NA	12870	Pass											14.77
UTUC-	RG702TU1	RG702	M	79	Urine	benign prostatic hyperplasia	NA	NA	NA	122.4	Pass											9.2
UTUC-	RG703TU1	RG703	M	60	Urine	benign prostatic hyperplasia	NA	NA	NA	468	Pass											12.06
UTUC-	RG704TU1	RG704	M	63	Urine	benign prostatic hyperplasia	NA	NA	NA	164.7	Pass											15.96
UTUC-	RG705TU1	RG705	M	33	Urine	ureteral calculus	NA	NA	NA	15300	Pass											14.55
UTUC+	RG706TU1	RG706	F	63	Urine	carcinoma of renal pelvic	High	Yes	Pos	26800	Pass										0.08909	2.1
UTUC-	RG709TU1	RG709	M	61	Urine	benign prostatic hyperplasia	NA	NA	NA	905	Pass											8.48
UTUC-	RG710TU1	RG710	F	47	Urine	renal pelvic cyst	NA	NA	NA	412	Pass											15
UTUC+	RG711TU1	RG711	M	65	Urine	carcinoma of ureter	High	No	Pos	5000	Pass									0.3183		0.74
UTUC-	RG712TU1	RG712	M	38	Urine	ureteral calculus	NA	NA	NA	299	Pass											40
UTUC-	RG713TU1	RG713	M	75	Urine	benign prostatic hyperplasia	NA	NA	NA	156	Pass											40
UTUC+	RG736TU1	RG736	M	61	Urine	carcinoma of ureter	High	Yes	NA	72	Pass									0.27759		1.13
UTUC-	RG763TU1	RG763	F	60	Urine	ureteral inflammation	NA	NA	NA	4090	Pass											14.56
UTUC+	RG765TU1	RG765	F	62	Urine	carcinoma of ureter	High	No	NA	3150	Pass								0.4522			1.72
UTUC+	RG766TU1	RG766	M	50	Urine	carcinoma of renal pelvic	High	Yes	NA	3270	Pass								0.4225			0.31
UTUC+	RG768TU1	RG768	F	82	Urine	carcinoma of renal pelvic	Low	NA	NA	2520	Pass			0.20771					0.3278			0.22
UTUC-	RG850TU1	RG850	M	70	Urine	pelvic calculus	NA	NA	NA	4480	Pass											15.21
UTUC-	RG852TU1	RG852	M	42	Urine	retroperitoneal fibrosis	NA	NA	NA	5950	Pass									0.50309		14.89
UTUC-	RG856TU3	RG856	F	67	Urine	ureterostenosis	NA	NA	Neg	488	Pass											14.83
UTUC+	RG857TU3	RG857	F	63	Urine	carcinoma of ureter	High	Yes	Pos	384	Pass									0.17909		1.97
UTUC-	RG858TU1	RG858	M	49	Urine	ureteral calculus	NA	NA	NA	4750	Pass											14.77
UTUC-	RG859TU1	RG859	M	53	Urine	ureteral calculus	NA	NA	NA	3210	Pass											14.87
UTUC+	RG861TU1	RG861	M	64	Urine	carcinoma of renal pelvic	High	No	Pos	241	Pass				0.82794				0.06937			0.07
UTUC+	RG864TU1	RG864	F	77	Urine	carcinoma of ureter	High	Yes	Neg	9500	Pass											6.77
UTUC-	RG867TU1	RG867	M	64	Urine	benign prostatic hyperplasia	NA	NA	NA	172	Pass											12.9
UTUC-	RG910TU1	RG910	M	79	Urine	benign prostatic hyperplasia	NA	NA	NA	1280	Pass											14.59
UTUC-	RG911TU2	RG911	F	52	Urine	ureterostenosis	NA	NA	Neg	835	Pass											9.86
UTUC-	RG913TU1	RG913	M	65	Urine	ureteral calculus	NA	NA	NA	5650	Pass											10.24
UTUC-	RG915TU1	RG915	M	55	Urine	pelvic calculus	NA	NA	NA	3970	Pass											14.63
UTUC-	RG919TU1	RG919	F	67	Urine	ureteral calculus	NA	NA	NA	5300	Pass											12.49
UTUC-	RG922TU1	RG922	F	59	Urine	pelvic calculus	NA	NA	NA	660	Pass											14.61
UTUC+	RG924TU1	RG924	M	71	Urine	carcinoma of renal pelvic	Low	No	Neg	310	Pass						0.12055		0.2174			3.65
UTUC-	RG925TU1	RG925	M	64	Urine	benign prostatic hyperplasia	NA	NA	NA	67.2	Fail
UTUC-	RH088TU1	RH088	M	49	Urine	pelvic calculus	NA	NA	NA	535.5	Pass											11.22
UTUC-	RH329TU1	RH329	M	41	Urine	pelvic calculus	NA	NA	NA	2345	Pass											15.36
UTUC-	RH331TU1	RH331	M	69	Urine	benign prostatic hyperplasia	NA	NA	NA	1183	Pass									0.04865		14.97
UTUC-	RH338TU1	RH338	M	68	Urine	benign prostatic hyperplasia	NA	NA	NA	735	Pass											14.82
UTUC-	RH339TU1	RH339	F	48	Urine	pelvic calculus	NA	NA	NA	2105	Pass											14.63
UTUC-	RH340TU1	RH340	M	65	Urine	benign prostatic hyperplasia	NA	NA	NA	42875	Pass											14.44
UTUC-	RH341TU1	RH341	F	53	Urine	pelvic calculus	NA	NA	NA	1545	Pass											14.6
UTUC+	RH342TU1	RH342	F	62	Urine	carcinoma of ureter	High	Yes	Neg	540	Pass											1.05
UTUC-	RH343TU1	RH343	M	48	Urine	ureteral calculus	NA	NA	NA	5050	Pass											15.29
UTUC+	RH345TU1	RH345	M	56	Urine	carcinoma of ureter	High	Yes	Pos	4675	Pass											-1.13
UTUC+	RH346TU1	RH346	F	79	Urine	carcinoma of renal pelvic	High	Yes	Pos	4025	Pass									0.18952		4.56
UTUC+	RH347TU1	RH347	M	74	Urine	carcinoma of ureter	High	Yes	Neg	3200	Pass									0.03474		2.84
UTUC-	RH348TU1	RH348	M	24	Urine	ureteral calculus	NA	NA	NA	13700	Pass											14.84
UTUC+	RH350TU1	RH350	F	72	Urine	carcinoma of renal pelvic	High	Yes	Pos	66250	Pass											11.4
UTUC+	RH352TU1	RH352	M	69	Urine	carcinoma of renal pelvic	High	Yes	Neg	3350	Pass			0.06724			0.09046		0.06724			2.4
UTUC-	RH353TU1	RH353	M	65	Urine	benign prostatic hyperplasia	NA	NA	NA	187	Pass											14.92
UTUC-	RH355TU1	RH355	M	55	Urine	ureteral calculus	NA	NA	NA	13600	Pass											15.23
UTUC-	RH358TU1	RH358	F	71	Urine	ureteral calculus	NA	NA	NA	3150	Pass											12.22
UTUC+	RH359TU1	RH359	F	57	Urine	carcinoma of ureter	High	No	Neg	21125	Pass								0.00776			14.83
UTUC-	RH361TU1	RH361	M	62	Urine	benign prostatic hyperplasia	NA	NA	NA	320	Pass											14.92
UTUC-	RH641TU2	RH641	M	76	Urine	benign prostatic hyperplasia	NA	NA	NA	NA	Fail
UTUC+	RH642TU1	RH642	F	80	Urine	carcinoma of renal pelvic	High	No	Pos	2950	Pass			0.56966					0.2473	0.17735		0.61
UTUC-	RH643TU2	RH643	M	67	Urine	ureteral calculus	NA	NA	NA	918	Pass											10
UTUC-	RH644TU2	RH644	M	76	Urine	benign prostatic hyperplasia	NA	NA	NA	11.5	Fail
UTUC-	RH645TU1	RH645	M	68	Urine	benign prostatic hyperplasia	NA	NA	NA	159	Pass								0.01249			4.43
UTUC-	RH646TU1	RH646	M	44	Urine	ureteral calculus	NA	NA	NA	232.5	Pass											14.91
UTUC+	RH648TU1	RH648	M	60	Urine	carcinoma of ureter	Low	No	Neg	116	Pass			0.02528					0.03084			7.57
UTUC+	RH649TU2	RH649	F	66	Urine	carcinoma of renal pelvic	High	NA	Pos	NA	Fail
UTUC+	RH650TU2	RH650	M	57	Urine	carcinoma of renal pelvic	High	Yes	Pos	2485	Pass			0.43599					0.3467			4.93
UTUC-	RH656TU1	RH656	M	49	Urine	ureteral calculus	NA	NA	NA	143.5	Pass											14.84
UTUC-	RH657TU1	RH657	M	49	Urine	benign prostatic hyperplasia	NA	NA	NA	97.5	Pass											6
UTUC+	RH658TU2	RH658	M	70	Urine	carcinoma of ureter	High	NA	Pos	NA	Fail
UTUC-	RH659TU1	RH659	F	26	Urine	ureteral calculus	NA	NA	NA	1195	Pass											15.22
UTUC-	RH661TU2	RH661	M	66	Urine	benign prostatic hyperplasia	NA	NA	NA	NA	Fail
UTUC+	RH662TU2	RH662	M	60	Urine	carcinoma of renal pelvic	High	Yes	Pos	179.5	Pass								0.2955			0.58
UTUC+	RH663TU2	RH663	M	75	Urine	carcinoma of renal pelvic	High	Yes	Pos	6500	Pass			0.88453					0.43498			-0.73
UTUC+	RH664TU2	RH664	M	69	Urine	carcinoma of ureter	High	Yes	Pos	530	Pass									0.2071		1.27
UTUC-	RH665TU1	RH665	F	30	Urine	ureteral inflammation	NA	NA	Neg	1005	Pass											13.44
UTUC-	RH666TU1	RH666	F	67	Urine	ureteral inflammation	NA	NA	Neg	280	Pass											14.05
UTUC-	RH667TU2	RH667	M	68	Urine	benign prostatic hyperplasia	NA	NA	NA	666	Pass											11.17
UTUC-	RH669TU2	RH669	M	70	Urine	benign prostatic hyperplasia	NA	NA	NA	NA	Fail
UTUC-	RH670TU1	RH670	M	18	Urine	ureteral inflammation	NA	NA	NA	1670	Pass											15.21
UTUC-	RH671TU1	RH671	M	33	Urine	pelvic calculus	NA	NA	NA	850	Pass											15.31
UTUC-	RH672TU1	RH672	M	53	Urine	ureterostenosis	NA	NA	NA	480	Pass											9.5
UTUC-	RH674TU1	RH674	M	57	Urine	benign prostatic hyperplasia	NA	NA	NA	1160	Pass											14.77
UTUC-	RH675TU2	RH675	M	67	Urine	benign prostatic hyperplasia	NA	NA	NA	472.5	Pass											7.93
UTUC-	RH676TU2	RH676	F	46	Urine	inflammation of renal pelvic	NA	NA	NA	1515	Pass											16.32
UTUC-	RM001TU1	RM001	F	70	Urine	renal calculus	NA	NA	NA	966	Pass											9.27
UTUC-	RM002TU1	RM002	M	60	Urine	hydronephrosis	NA	NA	NA	5088	Pass											9.56
UTUC-	RM003TU1	RM003	M	49	Urine	renal calculus	NA	NA	NA	1602	Pass											40
UTUC-	RM004TU1	RM004	F	48	Urine	benign prostatic hyperplasia	NA	NA	NA	29.2	Pass											10.52
UTUC-	RM005TU1	RM005	M	62	Urine	renal calculus	NA	NA	NA	582	Pass											16.39
UTUC-	RM006TU1	RM006	M	51	Urine	ureteral calculus	NA	NA	NA	26.1	Pass											9.48
UTUC-	RM007TU1	RM007	M	39	Urine	renal calculus	NA	NA	NA	72.6	Pass											40
UTUC-	RM008TU1	RM008	M	53	Urine	renal calculus	NA	NA	NA	135.6	Pass											40
UTUC-	RM009TU1	RM009	M	62	Urine	renal calculus	NA	NA	NA	3300	Pass											3.87
UTUC-	RM010TU1	RM010	M	38	Urine	ureteral calculus	NA	NA	NA	2916	Pass											40
UTUC-	RM011TU1	RM011	M	65	Urine	renal calculus	NA	NA	NA	32.7	Pass											10.55
UTUC-	RM012TU1	RM012	M	75	Urine	ureteral calculus	NA	NA	NA	2124	Pass											40
UTUC-	RM013TU1	RM013	M	56	Urine	ureteral calculus	NA	NA	NA	642	Pass											15.13
UTUC-	RM014TU1	RM014	M	47	Urine	pelvic calculus	NA	NA	NA	165	Pass											40
UTUC-	RM015TU1	RM015	M	58	Urine	ureteral calculus	NA	NA	NA	23.8	Pass											40
UTUC-	RM016TU1	RM016	F	54	Urine	benign prostatic hyperplasia	NA	NA	NA	363	Pass											40
UTUC-	RM017TU1	RM017	M	46	Urine	ureteral calculus	NA	NA	NA	2472	Pass											6.49
UTUC-	RM018TU1	RM018	F	53	Urine	renal calculus	NA	NA	NA	20.9	Pass											40
UTUC-	RM019TU1	RM019	M	71	Urine	renal calculus	NA	NA	NA	70.2	Pass											14.05
UTUC-	RM020TU1	RM020	M	66	Urine	renal calculus	NA	NA	NA	75.6	Fail
